# Supplementary material for: Nitric oxide can enhance secondary aerosol precursor formation from aromatic carbonyls
Source: Nat Commun. 2026 May 7;17:5454. doi: 10.1038/s41467-026-72628-w (PMC13282404; doi:10.1038/s41467-026-72628-w)
Supplement: Supplementary file 3 — Source Data [file 41467_2026_72628_MOESM3_ESM.xlsx]

## Sheet: Fig. 4a and SI Fig. 10a
Phenylacetaldehyde [HOM] in ncps									Phenylacetaldehyde HOM yields in %								(#/cm3)/ncps
[NO] ppb	m/z 254	m/z 266	m/z 294	m/z 311	m/z 342		∆ [PA] in #/cm3		[NO] ppb	m/z 254	m/z 266	m/z 294	m/z 311	m/z 342			2000000000	← calibration coefficient
0	0.00025285	0.000127626	0.000321811	5.65023e-05	0.000157321		256706000000		0	0.000196995	9.94337e-05	0.000250724	4.4021e-05	0.000122569
10	0.000298638	0.000159833	0.000339575	9.63596e-05	0.000205968		252069000000		10	0.000236949	0.000126817	0.000269431	7.64549e-05	0.000163422
50	0.000686631	0.000351131	0.000466454	0.000177488	0.000326916		229005000000		50	0.000599664	0.000306658	0.000407374	0.000155008	0.00028551
100	0.000778319	0.000387956	0.000477925	0.000162163	0.000253177		201893000000		100	0.000771021	0.000384318	0.000473444	0.000160642	0.000250804
300	0.000919147	0.000552345	0.000445453	0.000126186	0.000147509		122415000000		300	0.00150169	0.000902414	0.000727776	0.000206161	0.000240999
500	0.000538928	0.00040863	0.000275518	6.03041e-05	8.27629e-05		76937000000		500	0.00140096	0.00106224	0.000716218	0.000156762	0.000215145
1000	0.000140706	0.000176938	8.53724e-05	1.21855e-05	2.63251e-05		31066000000		1000	0.00090585	0.00113911	0.00054962	7.8449e-05	0.000169478
Acetophenone [HOM] in ncps									Acetophenone HOM yields in %
[NO] ppb	m/z 250	m/z 266	m/z 278	m/z 280	m/z 310	m/z 343	∆ [ACP] in #/cm3		[NO] ppb	m/z 250	m/z 266	m/z 278	m/z 280	m/z 310	m/z 343
0	0.000405385	0.000203477	9.11398e-05	0.000359332	0.000345169	5.72052e-05	84861000000		0	0.00095541	0.000479553	0.000214798	0.000846873	0.000813493	0.000134821
10	0.000606187	0.000317023	0.000125885	0.000544368	0.000521825	9.6665e-05	67493000000		10	0.0017963	0.000939424	0.000373032	0.00161311	0.00154631	0.000286444
50	0.00181401	0.000888714	0.000332009	0.00158871	0.0011723	0.000254021	54303000000		50	0.00668106	0.00327317	0.0012228	0.00585126	0.00431762	0.000935569
100	0.00174909	0.000842411	0.000328313	0.00157733	0.000999894	0.000185816	42199000000		100	0.00828974	0.00399256	0.00155602	0.00747567	0.00473895	0.000880667
300	0.000930973	0.000384553	0.000149873	0.000775006	0.000409071	6.26056e-05	18415000000		300	0.010111	0.00417652	0.00162773	0.00841711	0.0044428	0.000679941
500	0.000523622	0.000194137	7.35255e-05	0.000378973	0.000192165	3.13651e-05	9553000000		500	0.0109625	0.00406442	0.00153932	0.00793411	0.00402312	0.000656654
1000	0.000173746	5.4452e-05	2.66383e-05	9.84294e-05	5.07129e-05	1.62596e-05	2912000000		1000	0.0119331	0.00373983	0.00182956	0.00676026	0.00348303	0.00111673

## Sheet: Fig. 4b and SI Fig. 10b
[Nitrophenol] in ncps						∆ [VOC] in #/cm3				Yield in %				(#/cm3)/ncps
[NO] ppb	BZ_m/z 201	[NO] ppb	PA_m/z 201	ACP_m/z 201		∆ [BZ]	∆ [PA]	∆ [ACP]		BZ_m/z 201	PA_m/z 201	ACP_m/z 201		2000000000	← calibration coefficient			Yield ratio	Yield ratio
0	0.000697151	0	0.000172749	0.000230643		113128000000	256706000000	84861000000		0.0012325	0.000134589	0.000543577						9.15751	2.26738
		10	0.000976373	0.000582851			252069000000	67493000000			0.000774687	0.00172714						0	0
		50	0.00243031	0.00398328			229005000000	54303000000			0.00212249	0.0146706						0	0
100	0.00289885	100	0.00285879	0.00560758		78170000000	201893000000	42199000000		0.00741677	0.00283199	0.0265769						2.61893	0.279069
200	0.161934	200	0.0055748	0.00563871		55012000000	156766000000	27112000000		0.588721	0.00711225	0.0415957						82.7756	14.1534
300	0.182067	300	0.00612223	0.00540168		39804000000	122415000000	18415000000		0.914818	0.0100024	0.058666						91.4596	15.5936
500	0.196805	500	0.00582969	0.00480813		22252000000	76937000000	9553000000		1.76888	0.0151544	0.100662						116.723	17.5724
1000	0.178719	1000	0.00401148	0.00327299		7509000000	31066000000	2912000000		4.76012	0.0258256	0.224794						184.318	21.1755

## Sheet: Fig. 4c and SI Fig. 10c
		Normalized intensities (ncps), (yield ratios)									∆ [PA]	∆ [ACP]
	m/z	PA	PA+NO	factor (ncps)	factor (yield)	ACP	ACP+NO	factor (ncps)	factor (yield)		256706000000	84861000000	← VOC (without NO)
C8H8O5	246	0.00017	0.00048	2.58974	3.29285	4.2e-05	7.2e-05	0.846491	1.70227		201893000000	42199000000	← VOC + 0.1 ppm NO
C8H9O5	247	2.2e-05	8e-05			1.4e-05	4.8e-05
C8H10O5	248	4.2e-05	4.6e-05			0.000172	7.3e-05
C7H8O6	250	0.00016	0.000214	2.0927	2.66086	0.00028	0.0013	4.25225	8.55116
C8H8O6	262	0.000195	0.0004			4e-05	9e-05
C8H9O6	263	3.2e-05	5.7e-05			1.3e-05	2.6e-05
C8H10O6	264	0.00012	0.00039
C6H6O7	252	7.3e-05	9.3e-05	1.40717	1.78921	2e-05	0.00012	4.8927	9.83909
C6H8O7	254	0.00018	0.0006
C7H8O7	266	8.5e-05	0.000295			0.000137	0.00061
C8H8O7	278	0.00095	0.0011			6e-05	0.00022
C8H9O7	279	0.0001	0.00015			1.6e-05	0.00019
C8H10O7	280	0.000314	0.000157
C7H6O8	280					0.000232	0.0011	3.729	7.49891
C7H8O8	282	0.00011	0.00017	0.985135	1.25259	2.2e-05	5.7e-05
C8H8O8	294	0.000225	0.00034			3.6e-05	0.000125
C8H9O8	295	6.9e-05	9.7e-05			9e-06	6e-05
C8H10O8	296	0.000336	0.000122			7e-05	3.4e-05
C7H8O9	298	9e-05	0.00022	1.21545	1.54544
C8H8O9	310	0.00018	0.00018			0.000226	0.00068	2.17128	4.36639
C8H9O9	311	3.5e-05	0.00011			0.000113	0.00013
C8H10O9	312	0.000187	8.8e-05			5.8e-05	5.2e-05
C7H8O10	314	6.5e-05	9.5e-05	1.18857	1.51126			0.995122	2.00116
C8H8O10	326	7e-05	0.00015			4.4e-05	9.7e-05
C8H9O10	327	3e-05	8.5e-05			7.3e-05	8e-05
C8H10O10	328	0.000185	8.6e-05			8.8e-05	2.7e-05
C8H8O11	342	0.0001	0.000165	1.69492	2.15508	2.3e-05	8.5e-05	2.87059	5.77267
C8H9O11	343	3.8e-05	9e-05			3.4e-05	0.000125
C8H10O11	344	3.9e-05	4.5e-05			2.8e-05	3.4e-05
C8H8O12	358	3e-05	0.000125	3.52308	4.47958	1.2e-05	5.4e-05	4.46341	8.9758
C8H9O12	359	2.2e-05	6.6e-05			5e-06	2.7e-05
C8H10O12	360	1.3e-05	3.8e-05			3.5e-06	1.05e-05

## Sheet: Fig. 6a (BZ+OH)
Compounds	MM	ncps	LogC* (ug/m3)
C7H7O4	217.023	2.64492e-05	5.13606
C7H8O4	218.031	1.78712e-05	3.29483
C7H6O5	232.01	2.91367e-05	3.05112
C7H8O5	234.026	0.000176323	2.41969
C6H6O6	236.005	0.000509345	2.15423
C7H6O6	248.005	4.96658e-05	1.48086
C7H7O6	249.013	7.07599e-06	3.41383
C7H8O6	250.02	9.24718e-05	1.39363
C6H6O7	252	0.000441819	0.389828
C7H6O7	264	0.000165352	0.264934
C7H7O7	265.008	1.57263e-05	1.59721
C7H8O7	266.015	0.0002871	-0.355006
C6H6O8	267.995	0.000553641	-0.40025
C7H6O8	279.995	7.35798e-05	-0.785848
C7H7O8	281.002	3.27673e-05	0.604867
C7H8O8	282.01	3.51991e-05	-1.41368
C7H6O9	295.99	3.55366e-05	-1.80117
C7H7O9	296.997	2.00072e-05	-0.326719
C7H8O9	298.005	5.10102e-05	-2.44437
C7H7O10	312.992	1.99312e-05	-1.3623
C7H8O10	314	0.000197525	-3.39435
C14H14O7	356.062	1.57586e-05	-0.712943
C14H14O8	372.057	8.73755e-06	-2.22362
C14H14O9	388.052	9.12731e-06	-2.38605
C14H14O10	404.047	7.8564e-06	-3.94942

## Sheet: Fig. 6a (BZ+OH+NO)
Compounds	MM	ncps	LogC* (ug/m3)
C6H4OHNO2	201.015	0.00272103	6.57556
C7H7O4	217.023	6.44755e-05	5.13606
C7H8O4	218.031	1.431e-05	3.29483
C7H6O5	232.01	2.89845e-05	3.05112
C7H8O5	234.026	0.000179036	2.41969
C6H6O6	236.005	0.000505498	2.15423
C7H6O6	248.005	4.92559e-05	1.48086
C7H7O6	249.013	6.85715e-06	3.41383
C7H8O6	250.02	8.7165e-05	1.39363
C6H6O7	252	0.000370386	0.389828
C7H7O7	265.008	1.2473e-05	1.59721
C7H8O7	266.015	0.000276163	-0.355006
C6H6O8	267.995	0.000495309	-0.40025
C7H6O8	279.995	7.30789e-05	-0.785848
C7H7O8	281.002	3.32945e-05	0.604867
C7H8O8	282.01	3.6967e-05	-1.41368
C7H6O9	295.99	3.55535e-05	-1.80117
C7H7O9	296.997	2.3275e-06	-0.326719
C7H8O9	298.005	4.7359e-05	-2.44437
C7H7O10	312.992	2.19625e-05	-1.3623
C7H8O10	314	0.000203124	-3.39435
C14H14O7	356.062	1.69862e-05	-0.712943
C14H14O8	372.057	1.03341e-05	-2.22362
C14H14O9	388.052	1.04805e-05	-2.38605
C14H14O10	404.047	5.90577e-06	-3.94942

## Sheet: Fig. 6c (PA+OH)
Compounds	MM	ncps	LogC* (ug/m3)
C8H9O4	231.038	5.01076e-06	4.58621
C8H10O4	232.046	3.70697e-07	2.75196
C8H8O5	246.026	0.000266227	2.50011
C8H10O5	248.041	5.75719e-05	2.05648
C7H8O6	250.02	0.000239698	1.72523
C8H8O6	262.02	0.000294242	0.674988
C8H9O6	263.028	2.00556e-05	2.85891
C8H10O6	264.036	0.000176744	1.03628
C8H8O7	278.015	0.00149624	-0.325978
C8H9O7	279.023	1.89265e-05	0.999609
C8H10O7	280.031	0.000461218	-0.951424
C8H8O8	294.01	0.000354956	-1.39113
C8H9O8	295.018	8.04619e-05	0.319069
C8H10O8	296.026	0.000519586	-2.01481
C8H8O9	310.005	0.000276301	-2.31935
C8H9O9	311.013	3.48766e-05	-0.960826
C8H10O9	312.021	0.000291587	-3.00177
C8H8O10	326	0.000124712	-3.84289
C8H9O10	327.008	4.21946e-05	-1.9801
C8H10O10	328.016	0.000305671	-4.28955
C8H8O11	341.995	0.000177018	-4.94187
C8H9O11	343.003	4.77974e-05	-2.96859
C8H10O11	344.011	5.91001e-05	-5.00897
C8H9O12	358.998	3.18292e-05	-4.01741
C8H10O12	360.006	2.26305e-05	-6.43523
C16H18O9	416.083	2.61945e-05	-3.50257
C16H18O10	432.078	5.42566e-05	-5.05288
C16H18O12	464.068	0.000112259	-7.7807
C16H18O14	496.058	6.36302e-05	-11.1216

## Sheet: Fig. 6c (PA+OH+NO)
Compounds	MM	ncps	LogC* (ug/m3)
C6H4OHNO2	201.015	0.00316821	6.57556
C8H9O4	231.038	0.000100066	4.58621
C8H10O4	232.046	1.54491e-05	2.75196
C8H7O3NO	243.026	0.000374798	6.38621
C8H8O5	246.026	0.000767208	2.50011
C8H10O5	248.041	5.59552e-05	2.05648
C7H8O6	250.02	0.000333263	1.72523
C8H9O4NO	261.036	6.23437e-05	3.08882
C8H8O6	262.02	0.000632414	0.674988
C8H9O6	263.028	3.9716e-05	2.85891
C8H10O6	264.036	0.000221846	1.03628
C8H8O7	278.015	0.00180712	-0.325978
C8H9O7	279.023	9.30944e-05	0.999609
C8H10O7	280.031	0.000227745	-0.951424
C8H9O6NO	293.026	0.000322152	1.31041
C8H8O8	294.01	0.000551657	-1.39113
C8H9O8	295.018	0.000106129	0.319069
C8H10O8	296.026	0.000194488	-2.01481
C8H9O7NO	309.021	0.000563466	-0.631518
C8H8O9	310.005	0.000264316	-2.31935
C8H9O9	311.013	0.000156084	-0.960826
C8H10O9	312.021	0.000134436	-3.00177
C8H9O8NO	313.016	0.000236203	-1.65623
C8H9O8NO	325.016	0.00109769	-1.65623
C8H8O10	326	0.000171562	-3.84289
C8H9O10	327.008	9.85218e-05	-1.9801
C8H10O10	328.016	0.000142641	-4.28955
C8H9O9NO	341.011	0.000957775	-2.64872
C8H8O11	341.995	0.000212537	-4.94187
C8H9O11	343.003	0.000116895	-2.96859
C8H10O11	344.011	7.13982e-05	-5.00897
C8H9O10NO	357.006	0.00184106	-3.32739
C8H9O12	358.998	5.57196e-05	-4.01741
C8H10O12	360.006	6.18039e-05	-6.43523
C8H9O11NO	373.001	0.000796972	-5.17827
C8H9O12NO	388.996	0.000237447	-4.75153
C16H18O9	416.083	8.11079e-06	-3.50257
C16H18O10	432.078	8.98319e-06	-5.05288
C16H18O12	464.068	1.47553e-05	-7.7807
C16H18O14	496.058	6.42817e-06	-11.1216

## Sheet: Fig. 6e (ACP+OH)
Compounds	MM	ncps	LogC* (ug/m3)
C8H9O4	231.038	7.67097e-06	4.73534
C8H10O4	232.046	3.57586e-06	2.92338
C8H8O5	246.026	6.1306e-05	2.55014
C8H10O5	248.041	0.000255477	2.06641
C7H8O6	250.02	0.000436428	1.88716
C8H8O6	262.02	5.93972e-05	0.910543
C8H9O6	263.028	1.60436e-05	2.86388
C8H10O6	264.036	0.000258174	1.03841
C8H8O7	278.015	9.87424e-05	0.0880139
C8H9O7	279.023	1.63454e-05	1.22368
C8H10O7	280.031	0.000340906	-0.861908
C8H8O8	294.01	5.78484e-05	-0.798537
C8H9O8	295.018	7.99777e-06	0.508224
C8H10O8	296.026	0.000116988	-1.69409
C8H8O9	310.005	0.00037649	-2.16465
C8H9O9	311.013	0.000148008	-0.772423
C8H10O9	312.021	7.56882e-05	-2.80899
C8H9O10	327.008	0.000110934	-1.63858
C8H10O10	328.016	0.000132325	-3.79191
C8H8O11	341.995	4.38318e-05	-4.54335
C8H9O11	343.003	5.70616e-05	-3.07926
C8H10O11	344.011	4.24718e-05	-5.27785
C16H18O8	400.089	3.41252e-05	-2.9165
C16H18O9	416.083	1.60522e-05	-3.11787
C16H18O10	432.078	8.36544e-05	-4.6785

## Sheet: Fig. 6e (ACP+OH+NO)
Compounds	MM	ncps	LogC* (ug/m3)
C6H4OHNO2	201.015	0.00582772	6.57556
C8H9O4	231.038	1.59716e-05	4.73534
C8H10O4	232.046	2.81118e-05	2.92338
C8H7O3NO	243.026	0.000870389	4.40941
C8H8O5	246.026	0.000114267	2.55014
C8H10O5	248.041	0.00010762	2.06641
C7H8O6	250.02	0.00202361	1.88716
C8H9O4NO	261.036	0.00017925	3.25218
C8H8O6	262.02	0.000111335	0.910543
C8H9O6	263.028	3.15341e-05	2.86388
C8H10O6	264.036	0.000287479	1.03841
C8H8O7	278.015	0.000319205	0.0880139
C8H9O7	279.023	0.000279699	1.22368
C8H10O7	280.031	0.00152474	-0.861908
C8H9O6NO	293.026	0.000537952	1.32228
C8H8O8	294.01	0.0001528	-0.798537
C8H9O8	295.018	6.94667e-05	0.508224
C8H10O8	296.026	4.69196e-05	-1.69409
C8H9O7NO	309.021	0.00146182	-0.396723
C8H8O9	310.005	0.00107044	-2.16465
C8H9O9	311.013	8.50364e-05	-0.772423
C8H10O9	312.021	5.75893e-05	-2.80899
C8H9O8NO	325.016	0.00043324	-0.779748
C8H9O10	327.008	0.000130072	-1.63858
C8H10O10	328.016	2.93612e-05	-3.79191
C8H9O9NO	341.011	0.000680475	-2.45026
C8H8O11	341.995	0.000101398	-4.54335
C8H9O11	343.003	0.000207213	-3.07926
C8H10O11	344.011	3.88239e-05	-5.27785
C8H9O10NO	357.006	0.000747715	-2.8491
C8H9O11NO	373.001	0.000694136	-5.16634
C8H9O12NO	388.996	0.000298478	-5.87366
C16H18O8	400.089	1.87961e-05	-2.9165
C16H18O9	416.083	1.4295e-05	-3.11787
C16H18O10	432.078	9.33139e-06	-4.6785

## Sheet: SI Fig. 6
delE down	PhCH₂CHO	PhCOCH₃
100	0.90871	0.631247
125	0.908711	0.631247
150	0.908712	0.631247
175	0.90871	0.631248
200	0.908713	0.631248
225	0.908713	0.631248
250	0.908713	0.631248
275	0.908713	0.631248
300	0.908713	0.631248

[truncated: 18 more sheets: SI Fig. 11, SI Fig. 24a_benzaldehyde, SI Fig. 24b_phenylacetaldehyde, SI Fig. 24c_acetophenone, SI Fig. 26a, SI Fig. 26b, SI Fig. 26c, SI Fig. 27a, SI Fig. 27b, SI Fig. 27c, SI Fig. 27d, SI Fig. 27e, SI Fig. 27f, SI Fig. 28a, SI Fig. 28b, SI Fig. 29a, SI Fig. 29b, SI Fig. 29c]
